# Supplementary material for: Survey and toxigenic abilities of Aspergillus, Fusarium, and Alternaria fungi from wheat and paddy grains in Shanghai, China
Source: Front Plant Sci. 2023 Jul 25;14:1202738. doi: 10.3389/fpls.2023.1202738 (PMC10407302; doi:10.3389/fpls.2023.1202738)
Supplement: Supplementary file 1 [file Table_1.xlsx]

## Sheet: Supplementary Table 3
Supplemental Table 3. Toxigenic abilities of Aspergillus, Fusarium and Alternaria isolates from different grains in Shanghai, China.
Strain	Species	Reference species	Source	Mycotoxins
				AOH	AME	TEN	ALT	ALS	TeA
1	Alternaria spp.	Alternaria alternata	Stored wheat	388.75	168.11	1.05	125.27
2	Alternaria spp.	Alternaria alternata	Stored wheat	55.31	73.03		52.27
3	Alternaria spp.	Alternaria alternata	Stored wheat	1653.98	2260.96				37.65
4	Alternaria spp.	Alternaria alternata	Stored wheat	353.65	11.66		43.6		66.34
5	Alternaria spp.	Alternaria alternata	Fresh wheat	132.45	78.23		69.63		85.38
6	Alternaria spp.	Alternaria alternata	Fresh wheat	5.1
7	Alternaria spp.	Alternaria alternata	Fresh wheat	160.63	90.47	0.48	151.07		1410.02
8	Alternaria spp.	Alternaria alternata	Fresh wheat	3.51					32.87
9	Alternaria spp.	Alternaria alternata	Fresh wheat	2328.14	55.54	0.83	84.98		20.61
10	Alternaria spp.	Alternaria alternata	Fresh wheat	600.2	27.35			275.77	92
11	Alternaria spp.	Alternaria alternata	Fresh wheat	816.25	37.8		37.01
12	Alternaria spp.	Alternaria alternata	Fresh wheat	3.94	0.91
13	Alternaria spp.	Alternaria alternata	Fresh wheat	58.7	17.57		75.51
14	Alternaria spp.	Alternaria alternata	Fresh wheat	3.5
15	Alternaria spp.	Alternaria alternata	Fresh wheat	5.34	1.89
16	Alternaria spp.	Alternaria alternata	Fresh wheat
17	Alternaria spp.	Alternaria alternata	Fresh wheat	2.73	0.54				2.56
18	Alternaria spp.	Alternaria alternata	Fresh wheat	9.37	5.48				6.73
19	Alternaria spp.	Alternaria alternata	Fresh paddy	157	175.52	3.16
20	Alternaria spp.	Alternaria alternata	Fresh paddy	102.39	15.64		50.84		176.22
21	Alternaria spp.	Alternaria alternata	Fresh paddy	14.26	67.4				11.1
22	Alternaria spp.	Alternaria alternata	Fresh paddy	46.33	16.47		31.85
23	Alternaria spp.	Alternaria alternata	Fresh paddy	1411.13	75.22		121.16		245.06
24	Alternaria spp.	Alternaria alternata	Fresh paddy	22.49	25.55
25	Alternaria spp.	Alternaria alternata	Fresh paddy	393	11.01	5.6	278.11
26	Alternaria spp.	Alternaria alternata	Fresh paddy	516.21	20.11	0.66	39.76
27	Alternaria spp.	Alternaria alternata	Stored wheat	59.33	2.17	0.27	14.7		66.13
28	Alternaria spp.	Alternaria alternata	Fresh wheat	522.63	770.03	11.78	1395.19
29	Alternaria spp.	Alternaria alternata	Fresh wheat	438.77	9.61		45.67		173.27
30	Alternaria spp.	Alternaria alternata	Stored wheat	250.16	40.59		205.21	424.47	36.17
31	Alternaria spp.	Alternaria alternate	Stored wheat	5.39		0.14			2.71
32	Alternaria spp.	Alternaria brassicae	Stored wheat	3.88
33	Alternaria spp.	Alternaria brassicae	Stored wheat	134.28	15.02	0.2	34.61		191.48
34	Alternaria spp.	Alternaria brassicae	Stored wheat	3.71
35	Alternaria spp.	Alternaria brassicae	Stored wheat	186.12	0.17	1.41	92.03		49.32
36	Alternaria spp.	Alternaria brassicae	Fresh paddy
37	Alternaria spp.	Alternaria brassicae	Fresh wheat	103.69	21.26	45.2			548.74
38	Alternaria spp.	Alternaria padwickii	Fresh paddy	3.1
39	Alternaria spp.	Alternaria padwickii	Fresh paddy	4.15
40	Alternaria spp.	Alternaria padwickii	Fresh paddy	3.18			3.1
41	Alternaria spp.	Alternaria porri	Fresh wheat	74.29	217.69		16.08
42	Alternaria spp.	Alternaria tenuissima	Stored wheat	4.57
43	Alternaria spp.	Alternaria tenuissima	Fresh wheat	538.11	33.62		75.74		30.23
44	Alternaria spp.	Alternaria tenuissima	Fresh paddy	127.36	18.13	0.11	39.26
				DON	ZEN	FB1	FB2	FB3
45	Fusarium sambucinum SC	Fusarium graminearum	Fresh paddy	2.11	0.7
46	Fusarium sambucinum SC	Fusarium graminearum	Fresh paddy	4.79	0.12
47	Fusarium sambucinum SC	Fusarium graminearum	Fresh paddy		0.17
48	Fusarium sambucinum SC	Fusarium graminearum	Fresh paddy	2.64	0.37
49	Fusarium sambucinum SC	Fusarium graminearum	Fresh paddy
50	Fusarium sambucinum SC	Fusarium graminearum	Fresh paddy	1.08	0.02
51	Fusarium sambucinum SC	Fusarium graminearum	Fresh paddy
52	Fusarium sambucinum SC	Fusarium graminearum	Fresh paddy		0.21
53	Fusarium sambucinum SC	Fusarium graminearum	Fresh paddy
54	Fusarium sambucinum SC	Fusarium graminearum	Fresh paddy
55	Fusarium sambucinum SC	Fusarium graminearum	Fresh paddy
56	Fusarium sambucinum SC	Fusarium graminearum	Fresh paddy	2.6	0.13
57	Fusarium sambucinum SC	Fusarium graminearum	Fresh paddy	1.04	0.02
58	Fusarium sambucinum SC	Fusarium graminearum	Fresh paddy	3.61	10.02
59	Fusarium sambucinum SC	Fusarium graminearum	Fresh paddy	0.82	29.58
60	Fusarium sambucinum SC	Fusarium graminearum	Fresh paddy	0.43
61	Fusarium sambucinum SC	Fusarium graminearum	Fresh paddy	0.64	0.06
62	Fusarium sambucinum SC	Fusarium graminearum	Fresh paddy
63	Fusarium sambucinum SC	Fusarium graminearum	Fresh paddy
64	Fusarium sambucinum SC	Fusarium graminearum	Fresh paddy		3.7
65	Fusarium sambucinum SC	Fusarium graminearum	Fresh paddy	1.35	0.35
66	Fusarium sambucinum SC	Fusarium graminearum	Fresh paddy	5.11	0.22
67	Fusarium sambucinum SC	Fusarium graminearum	Fresh paddy
68	Fusarium sambucinum SC	Fusarium graminearum	Fresh paddy	0.3
69	Fusarium sambucinum SC	Fusarium graminearum	Fresh paddy	0.96
70	Fusarium sambucinum SC	Fusarium graminearum	Fresh paddy		0.27
71	Fusarium sambucinum SC	Fusarium graminearum	Fresh paddy		0.02
72	Fusarium sambucinum SC	Fusarium graminearum	Fresh paddy		0.25
73	Fusarium sambucinum SC	Fusarium graminearum	Fresh paddy	4.18	3.8
74	Fusarium sambucinum SC	Fusarium graminearum	Fresh paddy	1.24	0.05
75	Fusarium sambucinum SC	Fusarium graminearum	Fresh paddy		8.68
76	Fusarium sambucinum SC	Fusarium graminearum	Fresh paddy	12.41	2.54
77	Fusarium sambucinum SC	Fusarium graminearum	Fresh paddy	3.82	3.11
78	Fusarium sambucinum SC	Fusarium graminearum	Fresh paddy	0.2	1.67
79	Fusarium sambucinum SC	Fusarium graminearum	Fresh paddy	1.21	0.22
80	Fusarium sambucinum SC	Fusarium graminearum	Fresh paddy	0.5	0.05
81	Fusarium sambucinum SC	Fusarium graminearum	Fresh paddy	2.84	0.03
82	Fusarium sambucinum SC	Fusarium graminearum	Fresh paddy		0.28
83	Fusarium sambucinum SC	Fusarium graminearum	Fresh paddy		0.18
84	Fusarium sambucinum SC	Fusarium graminearum	Fresh paddy	1.68	0.63
85	Fusarium sambucinum SC	Fusarium graminearum	Fresh paddy	3.7	0.21
86	Fusarium sambucinum SC	Fusarium graminearum	Fresh paddy		0.55
87	Fusarium sambucinum SC	Fusarium graminearum	Fresh paddy	7.05	16.53
88	Fusarium sambucinum SC	Fusarium graminearum	Fresh paddy	3.25	5.95
89	Fusarium sambucinum SC	Fusarium graminearum	Fresh paddy	1.79	1.98
90	Fusarium sambucinum SC	Fusarium graminearum	Fresh paddy		1.21
91	Fusarium sambucinum SC	Fusarium graminearum	Fresh paddy	3.27	0.13
92	Fusarium sambucinum SC	Fusarium graminearum	Fresh paddy	5.43	7.49
93	Fusarium sambucinum SC	Fusarium graminearum	Fresh paddy	1	0.05
94	Fusarium sambucinum SC	Fusarium graminearum	Fresh paddy
95	Fusarium sambucinum SC	Fusarium graminearum	Fresh paddy		13.74
96	Fusarium sambucinum SC	Fusarium graminearum	Fresh paddy		0.35
97	Fusarium sambucinum SC	Fusarium graminearum	Fresh paddy		0.13
98	Fusarium sambucinum SC	Fusarium graminearum	Fresh paddy		0.02
99	Fusarium sambucinum SC	Fusarium graminearum	Fresh paddy	0.1	0.02
100	Fusarium sambucinum SC	Fusarium graminearum	Fresh paddy	1.29
101	Fusarium sambucinum SC	Fusarium graminearum	Fresh paddy	0.42	0.43
102	Fusarium sambucinum SC	Fusarium graminearum	Fresh paddy	2.37	0.25
103	Fusarium sambucinum SC	Fusarium graminearum	Fresh paddy		0.01
104	Fusarium sambucinum SC	Fusarium graminearum	Fresh paddy		112.96
105	Fusarium sambucinum SC	Fusarium graminearum	Fresh paddy	0.11
106	Fusarium sambucinum SC	Fusarium graminearum	Fresh paddy		2.41
107	Fusarium sambucinum SC	Fusarium graminearum	Fresh paddy		0.27
108	Fusarium sambucinum SC	Fusarium graminearum	Fresh paddy	0.87	7.47
109	Fusarium sambucinum SC	Fusarium graminearum	Stored wheat	44.19	3.84
110	Fusarium sambucinum SC	Fusarium graminearum	Fresh wheat	0.15	0.34
111	Fusarium sambucinum SC	Fusarium graminearum	Fresh paddy	1.38	0.51
112	Fusarium sambucinum SC	Fusarium graminearum	Fresh paddy	3.75	1.9
113	Fusarium sambucinum SC	Fusarium graminearum	Fresh paddy	18.35	0.19
114	Fusarium sambucinum SC	Fusarium graminearum	Fresh paddy	1.75	0.27
115	Fusarium sambucinum SC	Fusarium graminearum	Fresh paddy
116	Fusarium sambucinum SC	Fusarium graminearum	Fresh paddy
117	Fusarium sambucinum SC	Fusarium graminearum	Fresh paddy
118	Fusarium sambucinum SC	Fusarium graminearum	Fresh paddy
119	Fusarium sambucinum SC	Fusarium graminearum	Fresh paddy
120	Fusarium sambucinum SC	Fusarium graminearum	Fresh paddy	0.31	0.03
121	Fusarium sambucinum SC	Fusarium graminearum	Fresh paddy	0.17	5.46
122	Fusarium sambucinum SC	Fusarium graminearum	Fresh paddy	0.27
123	Fusarium sambucinum SC	Fusarium graminearum	Fresh paddy	0.32
124	Fusarium sambucinum SC	Fusarium graminearum	Fresh paddy		2.72
125	Fusarium sambucinum SC	Fusarium graminearum	Fresh paddy	0.49
126	Fusarium sambucinum SC	Fusarium graminearum	Fresh paddy
127	Fusarium sambucinum SC	Fusarium graminearum	Fresh paddy
128	Fusarium sambucinum SC	Fusarium graminearum	Fresh paddy	0.31	0.01
129	Fusarium sambucinum SC	Fusarium graminearum	Fresh paddy	2.71	33.34
130	Fusarium sambucinum SC	Fusarium graminearum	Fresh paddy		0.04
131	Fusarium sambucinum SC	Fusarium graminearum	Fresh paddy	0.34	141.1
132	Fusarium sambucinum SC	Fusarium graminearum	Fresh paddy	0.53
133	Fusarium sambucinum SC	Fusarium graminearum	Fresh paddy	1.62	0.04
134	Fusarium sambucinum SC	Fusarium graminearum	Fresh paddy	1.23	16.61
135	Fusarium sambucinum SC	Fusarium graminearum	Fresh paddy		159.42
136	Fusarium sambucinum SC	Fusarium graminearum	Fresh paddy	0.38	0.3
137	Fusarium sambucinum SC	Fusarium graminearum	Fresh paddy		0.34
138	Fusarium sambucinum SC	Fusarium graminearum	Fresh paddy
139	Fusarium sambucinum SC	Fusarium graminearum	Fresh paddy	0.84	0.11
140	Fusarium sambucinum SC	Fusarium graminearum	Fresh paddy
141	Fusarium sambucinum SC	Fusarium graminearum	Fresh paddy
142	Fusarium sambucinum SC	Fusarium graminearum	Fresh paddy	1.56	0.28
143	Fusarium sambucinum SC	Fusarium graminearum	Fresh paddy	1.23	2.25
144	Fusarium sambucinum SC	Fusarium graminearum	Fresh paddy	2.23	0.02
145	Fusarium sambucinum SC	Fusarium graminearum	Fresh paddy
146	Fusarium sambucinum SC	Fusarium graminearum	Fresh paddy	1.36	0.37
147	Fusarium sambucinum SC	Fusarium graminearum	Fresh paddy	2.22	4.51
148	Fusarium sambucinum SC	Fusarium graminearum	Fresh paddy	2.09	1.77
149	Fusarium sambucinum SC	Fusarium graminearum	Fresh paddy	0.77	0.04
150	Fusarium sambucinum SC	Fusarium graminearum	Fresh paddy	2.69	0.04
151	Fusarium sambucinum SC	Fusarium graminearum	Fresh paddy	1.42	22.63
152	Fusarium sambucinum SC	Fusarium graminearum	Fresh paddy		14.04
153	Fusarium sambucinum SC	Fusarium graminearum	Fresh paddy
154	Fusarium sambucinum SC	Fusarium graminearum	Fresh paddy
155	Fusarium sambucinum SC	Fusarium graminearum	Fresh paddy
156	Fusarium sambucinum SC	Fusarium graminearum	Fresh paddy
157	Fusarium sambucinum SC	Fusarium graminearum	Fresh paddy	2.15	2.11
158	Fusarium sambucinum SC	Fusarium graminearum	Fresh paddy	0.11	7.74
159	Fusarium sambucinum SC	Fusarium graminearum	Fresh paddy	1.66	2.77
160	Fusarium sambucinum SC	Fusarium graminearum	Fresh paddy		90.07
161	Fusarium sambucinum SC	Fusarium graminearum	Fresh paddy	0.53
162	Fusarium sambucinum SC	Fusarium graminearum	Fresh paddy	0.41	16.24
163	Fusarium sambucinum SC	Fusarium graminearum	Fresh paddy
164	Fusarium sambucinum SC	Fusarium graminearum	Fresh paddy
165	Fusarium sambucinum SC	Fusarium graminearum	Fresh paddy		0.01
166	Fusarium spp.	Fusarium incarnatum	Fresh paddy
167	Fusarium spp.	Fusarium incarnatum	Fresh paddy
168	Fusarium spp.	Fusarium incarnatum	Fresh paddy
169	Fusarium spp.	Fusarium incarnatum	Fresh paddy
170	Fusarium spp.	Fusarium incarnatum	Fresh paddy
171	Fusarium spp.	Fusarium incarnatum	Fresh paddy
172	Fusarium spp.	Fusarium incarnatum	Fresh paddy
173	Fusarium spp.	Fusarium incarnatum	Fresh paddy
174	Fusarium spp.	Fusarium incarnatum	Fresh paddy
175	Fusarium spp.	Fusarium incarnatum	Fresh paddy
176	Fusarium spp.	Fusarium incarnatum	Fresh paddy		0.02
177	Fusarium spp.	Fusarium incarnatum	Fresh paddy
178	Fusarium spp.	Fusarium incarnatum	Fresh paddy		0.01
179	Fusarium spp.	Fusarium incarnatum	Fresh paddy
180	Fusarium spp.	Fusarium incarnatum	Fresh paddy
181	Fusarium spp.	Fusarium incarnatum	Fresh paddy	0.85	33.97
182	Fusarium spp.	Fusarium incarnatum	Fresh paddy
183	Fusarium spp.	Fusarium incarnatum	Fresh wheat
184	Fusarium spp.	Fusarium incarnatum	Fresh paddy
185	Fusarium spp.	Fusarium incarnatum	Fresh paddy
186	Fusarium spp.	Fusarium incarnatum	Fresh paddy
187	Fusarium spp.	Fusarium incarnatum	Fresh paddy
188	Fusarium spp.	Fusarium incarnatum	Fresh paddy
189	Fusarium spp.	Fusarium incarnatum	Fresh paddy		0.04
190	Fusarium spp.	Fusarium incarnatum	Fresh paddy
191	Fusarium spp.	Fusarium incarnatum	Fresh paddy
192	Fusarium spp.	Fusarium incarnatum	Fresh paddy
193	Fusarium spp.	Fusarium incarnatum	Fresh paddy
194	Fusarium spp.	Fusarium incarnatum	Fresh paddy
195	Fusarium spp.	Fusarium incarnatum	Fresh paddy		0.14
196	Fusarium spp.	Fusarium incarnatum	Fresh paddy
197	Fusarium spp.	Fusarium incarnatum	Fresh paddy
198	Fusarium spp.	Fusarium incarnatum	Fresh paddy
199	Fusarium spp.	Fusarium incarnatum	Fresh paddy		0.02
200	Fusarium spp.	Fusarium incarnatum	Fresh paddy		0.02
201	Fusarium spp.	Fusarium incarnatum	Fresh paddy
202	Fusarium spp.	Fusarium incarnatum	Fresh paddy
203	Fusarium spp.	Fusarium incarnatum	Fresh paddy		0.78
204	Fusarium spp.	Fusarium incarnatum	Fresh paddy
205	Fusarium spp.	Fusarium incarnatum	Fresh paddy
206	Fusarium spp.	Fusarium incarnatum	Fresh paddy
207	Fusarium spp.	Fusarium incarnatum	Fresh paddy
208	Fusarium spp.	Fusarium incarnatum	Fresh paddy		818.59
209	Fusarium spp.	Fusarium incarnatum	Fresh paddy
210	Fusarium spp.	Fusarium incarnatum	Fresh paddy
211	Fusarium spp.	Fusarium incarnatum	Fresh paddy
212	Fusarium spp.	Fusarium incarnatum	Fresh paddy
213	Fusarium spp.	Fusarium incarnatum	Fresh paddy
214	Fusarium spp.	Fusarium incarnatum	Fresh paddy
215	Fusarium spp.	Fusarium incarnatum	Fresh paddy
216	Fusarium spp.	Fusarium incarnatum	Fresh paddy
217	Fusarium spp.	Fusarium incarnatum	Fresh paddy
218	Fusarium spp.	Fusarium incarnatum	Fresh paddy
219	Fusarium spp.	Fusarium incarnatum	Fresh paddy	0.58
220	Fusarium spp.	Fusarium incarnatum	Fresh paddy
221	Fusarium spp.	Fusarium incarnatum	Fresh paddy
222	Fusarium spp.	Fusarium incarnatum	Fresh paddy
223	Fusarium spp.	Fusarium incarnatum	Fresh paddy
224	Fusarium spp.	Fusarium incarnatum	Fresh paddy		0.07
225	Fusarium spp.	Fusarium incarnatum	Fresh paddy
226	Fusarium spp.	Fusarium incarnatum	Fresh paddy
227	Fusarium spp.	Fusarium incarnatum	Fresh paddy
228	Fusarium spp.	Fusarium incarnatum	Fresh paddy
229	Fusarium spp.	Fusarium incarnatum	Fresh paddy		0.64
230	Fusarium spp.	Fusarium incarnatum	Fresh paddy
231	Fusarium spp.	Fusarium incarnatum	Fresh paddy		0.03
232	Fusarium spp.	Fusarium incarnatum	Fresh paddy		0.05
233	Fusarium spp.	Fusarium equiseti	Fresh paddy		0.03
234	Fusarium spp.	Fusarium equiseti	Fresh paddy
235	Fusarium spp.	Fusarium equiseti	Fresh paddy
236	Fusarium spp.	Fusarium equiseti	Fresh paddy
237	Fusarium spp.	Fusarium equiseti	Fresh paddy
238	Fusarium spp.	Fusarium equiseti	Fresh paddy		0.12
239	Fusarium spp.	Fusarium equiseti	Fresh paddy
240	Fusarium spp.	Fusarium equiseti	Fresh paddy		0.01
241	Fusarium spp.	Fusarium equiseti	Fresh paddy
242	Fusarium spp.	Fusarium equiseti	Fresh paddy		407.87
243	Fusarium spp.	Fusarium equiseti	Fresh paddy
244	Fusarium spp.	Fusarium equiseti	Fresh paddy
245	Fusarium spp.	Fusarium equiseti	Fresh paddy
246	Fusarium spp.	Fusarium equiseti	Fresh paddy
247	Fusarium spp.	Fusarium equiseti	Fresh paddy
248	Fusarium spp.	Fusarium equiseti	Fresh paddy
249	Fusarium spp.	Fusarium equiseti	Fresh paddy
250	Fusarium spp.	Fusarium equiseti	Fresh paddy		0.12
251	Fusarium spp.	Fusarium equiseti	Fresh paddy
252	Fusarium spp.	Fusarium equiseti	Stored wheat
253	Fusarium spp.	Fusarium equiseti	Stored wheat
254	Fusarium spp.	Fusarium equiseti	Fresh paddy		0.04
255	Fusarium spp.	Fusarium equiseti	Fresh paddy
256	Fusarium spp.	Fusarium equiseti	Fresh paddy
257	Fusarium spp.	Fusarium equiseti	Fresh paddy		0.07
258	Fusarium spp.	Fusarium equiseti	Fresh paddy
259	Fusarium spp.	Fusarium equiseti	Fresh paddy
260	Fusarium spp.	Fusarium equiseti	Fresh paddy
261	Fusarium spp.	Fusarium equiseti	Fresh paddy
262	Fusarium spp.	Fusarium equiseti	Fresh paddy
263	Fusarium spp.	Fusarium equiseti	Fresh paddy		893.25
264	Fusarium spp.	Fusarium equiseti	Fresh paddy		415.83
265	Fusarium sambucinum SC	Fusarium boothii	Fresh paddy	1.91	0.16
266	Fusarium sambucinum SC	Fusarium boothii	Fresh paddy	2.08
267	Fusarium sambucinum SC	Fusarium boothii	Fresh paddy	0.52	0.01
268	Fusarium sambucinum SC	Fusarium boothii	Fresh paddy	4.24	0.06
269	Fusarium sambucinum SC	Fusarium boothii	Fresh paddy	0.19
270	Fusarium sambucinum SC	Fusarium boothii	Fresh paddy	3.77	0.28
271	Fusarium sambucinum SC	Fusarium boothii	Fresh paddy	0.59
272	Fusarium sambucinum SC	Fusarium boothii	Fresh paddy	0.31
273	Fusarium sambucinum SC	Fusarium boothii	Fresh paddy	1.72
274	Fusarium sambucinum SC	Fusarium boothii	Fresh paddy	3.59	0.62
275	Fusarium sambucinum SC	Fusarium boothii	Fresh paddy	0.9	0.02
276	Fusarium sambucinum SC	Fusarium boothii	Fresh paddy	0.11	0.02
277	Fusarium sambucinum SC	Fusarium boothii	Fresh paddy	1.32
278	Fusarium sambucinum SC	Fusarium culmorum	Fresh wheat	0.29	9.32
279	Fusarium sambucinum SC	Fusarium culmorum	Fresh wheat	0.48	8.51
280	Fusarium sambucinum SC	Fusarium culmorum	Fresh paddy	3.95	0.05
281	Fusarium sambucinum SC	Fusarium culmorum	Fresh paddy
282	Fusarium sambucinum SC	Fusarium culmorum	Fresh paddy		2.53
283	Fusarium sambucinum SC	Fusarium culmorum	Fresh paddy
284	Fusarium sambucinum SC	Fusarium culmorum	Fresh paddy
285	Fusarium sambucinum SC	Fusarium culmorum	Fresh paddy
286	Fusarium sambucinum SC	Fusarium culmorum	Fresh paddy
287	Fusarium sambucinum SC	Fusarium culmorum	Fresh paddy		0.02
288	Fusarium sambucinum SC	Fusarium culmorum	Fresh paddy
289	Fusarium fujikuroi SC	Fusarium proliferatum	Stored paddy
290	Fusarium fujikuroi SC	Fusarium proliferatum	Fresh paddy		0.25	128.11	39.22	38.87
291	Fusarium fujikuroi SC	Fusarium proliferatum	Fresh paddy
292	Fusarium fujikuroi SC	Fusarium proliferatum	Fresh paddy
293	Fusarium fujikuroi SC	Fusarium proliferatum	Fresh paddy
294	Fusarium fujikuroi SC	Fusarium verticillioides	Stored paddy
295	Fusarium fujikuroi SC	Fusarium verticillioides	Stored paddy
296	Fusarium spp.	Fusarium chlamydosporum	Fresh paddy
				AFB1	AFB2	AFG1	AFG2
297	Aspergillus section flavi	Aspergillus flavus	Stored paddy	0.2
298	Aspergillus section flavi	Aspergillus flavus	Stored paddy	0.17
299	Aspergillus section flavi	Aspergillus flavus	Stored paddy	0.15
300	Aspergillus section flavi	Aspergillus flavus	Stored paddy	145.16	15.7
301	Aspergillus section flavi	Aspergillus flavus	Stored paddy	0.09
302	Aspergillus section flavi	Aspergillus flavus	Stored paddy	0.23
303	Aspergillus section flavi	Aspergillus flavus	Stored paddy	24.63	2.22	0.09
304	Aspergillus section flavi	Aspergillus flavus	Stored paddy	3.46	0.15
305	Aspergillus section flavi	Aspergillus flavus	Stored paddy	20.79	2.02	0.12
306	Aspergillus section flavi	Aspergillus flavus	Stored paddy
307	Aspergillus section flavi	Aspergillus flavus	Stored paddy	44.8
308	Aspergillus section flavi	Aspergillus flavus	Stored paddy	155.5	19	0.57
309	Aspergillus section flavi	Aspergillus flavus	Stored paddy
310	Aspergillus section flavi	Aspergillus flavus	Stored paddy	0.14		0.09
311	Aspergillus section flavi	Aspergillus flavus	Stored paddy
312	Aspergillus section flavi	Aspergillus flavus	Stored paddy	0.54	0.01
313	Aspergillus section flavi	Aspergillus flavus	Stored wheat	0.02
314	Aspergillus section flavi	Aspergillus flavus	Stored wheat
315	Aspergillus section flavi	Aspergillus flavus	Stored wheat
316	Aspergillus section flavi	Aspergillus flavus	Stored wheat
317	Aspergillus section flavi	Aspergillus flavus	Stored wheat	3.53	0.15
318	Aspergillus section flavi	Aspergillus flavus	Stored wheat
319	Aspergillus section flavi	Aspergillus flavus	Stored wheat
320	Aspergillus section flavi	Aspergillus flavus	Stored wheat
321	Aspergillus section flavi	Aspergillus flavus	Stored wheat
322	Aspergillus section flavi	Aspergillus flavus	Stored paddy	0.15
323	Aspergillus section flavi	Aspergillus flavus	Stored paddy	0.17
324	Aspergillus section flavi	Aspergillus flavus	Stored paddy	0.09
325	Aspergillus section flavi	Aspergillus flavus	Stored paddy	11.6	0.36
326	Aspergillus fumigatus	Aspergillus fumigatus	Stored paddy
327	Aspergillus fumigatus	Aspergillus fumigatus	Stored paddy
328	Aspergillus fumigatus	Aspergillus fumigatus	Stored paddy
329	Aspergillus fumigatus	Aspergillus fumigatus	Stored paddy
330	Aspergillus fumigatus	Aspergillus fumigatus	Stored paddy
331	Aspergillus fumigatus	Aspergillus fumigatus	Stored paddy
332	Aspergillus fumigatus	Aspergillus fumigatus	Stored paddy
333	Aspergillus fumigatus	Aspergillus fumigatus	Stored paddy
334	Aspergillus fumigatus	Aspergillus fumigatus	Stored paddy
335	Aspergillus fumigatus	Aspergillus fumigatus	Stored paddy
336	Aspergillus fumigatus	Aspergillus fumigatus	Stored paddy
337	Aspergillus fumigatus	Aspergillus fumigatus	Stored paddy
338	Aspergillus spp.	Aspergillus pseudoglaucus	Stored paddy
339	Aspergillus spp.	Aspergillus pseudoglaucus	Stored paddy
340	Aspergillus spp.	Aspergillus pseudoglaucus	Stored paddy
341	Aspergillus spp.	Aspergillus pseudoglaucus	Stored paddy
342	Aspergillus spp.	Aspergillus pseudoglaucus	Stored wheat
343	Aspergillus spp.	Aspergillus ruber	Stored wheat
344	Aspergillus spp.	Aspergillus sclerotiorum	Stored paddy
345	Aspergillus spp.	Aspergillus sclerotiorum	Stored paddy
346	Aspergillus spp.	Aspergillus sclerotiorum	Stored paddy
347	Aspergillus spp.	Aspergillus tamarii	Stored wheat
348	Aspergillus spp.	Aspergillus versicolor	Stored paddy
349	Aspergillus spp.	Aspergillus welwitschiae	Stored wheat
